# Supplementary material for: Investigating the impact of peatland degradation: A lipid biomarker analysis
Source: iScience. 2025 May 7;28(6):112604. doi: 10.1016/j.isci.2025.112604 (PMC12148587; doi:10.1016/j.isci.2025.112604)
Supplement: Data S1. Table S1 [file mmc1.xlsx]

## Sheet: ST1A
	Table ST1A Concentration of n-alkanes in peat samples from Amstvenn, Germany , Pichlmaier Moor and Pürgschachen Moor, Austria and Bagno Kusowo, Poland (related to Figure 2)
	n-alkane concentration							n-alkane concentration							n-alkane concentration
	Germany – Amstvenn (AV)							Poland – Bagno Kusowo (BK)							Austria - Pürgschachen (PM) / Pichelmeier (PI)
	concentration [ug/g]							concentration [ug/g]							concentration [ug/g]
	Drained/Degraded (AV-D)			Extracted/Degraded (AV-ED)				Near-Natural/well preserved (BK-N)			Extracted and Restored (BK-ER)				Near natural/well preserved (PU-N)			Extracted and Restored (PI-ER)
depth [cm]	AV-D 10	AV-D 30	AV-D 80	AV-ED 10	AV-ED 30	AV-ED 80		BK-N 10	BK-N 30	BK-N 80	BK-ER 10	BK-ER 30	BK-ER 80		PU-N 10	PU-N 30	PU-N 80	PI-ER 10	PI-ER 30	PI-ER 80
n-14	0	0	0	0	0	0		0	12.2536	10.6118	3.54579	0	45.2797		0	0	0	0	0	0
n-15	0.562332	0.412198	2.15234	0.258791	0	0		21.7621	59.5829	46.8755	21.8235	5.201	221.871		5.25786	2.33543	0	0	0	5.00687
n-16	0.997686	0.495926	3.02673	0.566875	0.127492	0.403628		61.88	103.236	72.4277	47.3616	26.0371	380.996		7.43352	4.11773	0	1.66211	0	10.7926
n-17	1.70514	0.908124	2.73182	0.936576	0.71077	0.749596		72.6664	101.551	72.0686	56.1416	48.5427	301.757		0.181305	4.73231	12.9473	1.9787	0.204794	12.851
n-18	1.16094	0.708465	1.10204	0.837989	0.525906	0.619858		50.3997	64.4844	38.8169	48.7968	51.9137	163.088		5.25786	5.90003	6.76135	3.08677	0.204794	32.9897
n-19	1.90467	1.74218	2.35412	1.6883	1.89007	1.42711		33.4947	45.185	64.3292	53.229	49.8911	132.686		16.1362	7.49795	12.5636	3.32421	0.580249	26.8146
n-20	2.37631	0.927446	1.46939	1.40486	0.46216	1.24692		16.2742	28.7959	17.693	28.3241	27.9634	73.6604		7.07091	5.53128	0	2.29529	0.341323	37.4959
n-21	21.677	7.99922	8.9612	11.7565	10.6233	10.4727		77.3973	242.927	110.088	200.295	153.397	373.234		39.3433	22.9855	17.263	17.5708	1.84314	29.8187
n-22	8.41684	2.68573	2.05404	5.21278	3.12037	4.56965		22.1405	42.428	25.4524	42.4228	34.0312	92.8234		12.1475	9.83338	8.77537	4.03654	0.580249	36.6614
n-23	41.1228	17.9371	16.3185	28.5163	19.8314	27.0359		225.632	502.243	253.706	632.332	409.402	715.177		85.0322	44.3117	120.122	30.6303	5.66596	112.655
n-24	12.0811	4.32164	3.08364	7.72675	5.00726	6.86889		35.4501	66.0161	43.0656	76.0655	55.991	120.315		17.224	14.074	17.5507	6.96502	1.02397	42.5027
n-25	39.1274	25.3502	18.5277	28.812	24.9885	26.171		276.536	687.731	397.604	1162.51	728.846	1076.44		157.917	103.189	153.113	61.9728	7.54323	128.843
n-26	6.76612	2.5537	1.94021	4.86773	2.76021	4.15881		21.7621	83.9369	27.128	49.05	48.8637	95.2491		17.7679	6.57607	12.8514	6.09439	0.614381	29.0955
n-27	42.9912	16.9774	15.7597	28.6272	16.3604	25.1475		111.46	308.33	243.095	265.892	267.563	803.068		162.268	29.8689	117.676	30.8677	3.10604	57.6346
n-28	15.9992	2.94979	6.18281	7.08593	3.87258	6.25624		15.0758	53.9157	27.4671	57.4502	97.9201	123.468		24.4762	5.03961	8.05608	17.2543	1.39942	20.6394
n-29	133.146	42.7977	30.1949	90.1947	54.9906	85.4395		283.412	705.499	343.249	562.26	1016.03	1439.17		314.927	111.67	145.681	95.6107	8.46481	97.9121
n-30	23.89	5.79009	4.69273	11.4977	10.295	23.9006		76.2619	101.398	52.6602	149.218	292.861	576.669		57.2925	25.0137	53.0358	8.38968	0.648513	12.2946
n-31	711.295	300.457	215.705	566.024	206.856	540.408		1311.53	3260.37	2365.64	3189.94	5639.78	8425.74		755.5	478.701	52.0288	407.612	51.3008	88.2878
n-32	23.3458	36.0641	6.08968	25.7928	13.5779	10.7034		54.1844	223.628	87.8467	163.824	246.438	614.025		15.2297	3.68752	7.04907	20.5785	0.477852	3.72734
n-33	270.518	192.094	79.0675	414.164	228.83	388.946		822.039	1106.19	1362.68	1966.1	3058.28	5403.81		403.586	248.477	232.236	277.572	24.9166	340.411
n-34	4.57121	0.75677	1.90917	12.5822	11.8377	35.1661		21.3205	75.0531	216.525	14.6897	13.5804	222.841		0	0	0	0	0	0
n-35	34.2478	5.93179	1.07617	11.5593	2.70284	10.8908		27.4391	112.886	76.816	21.4858	27.0966	107.378		0	0	0	0	0	0
sum short chain n-alkanes	25.8491	11.0617	16.1995	14.6402	13.2241	12.6494		205.32	449.246	293.361	331.489	257.032	1029.55		60.9186	37.5512	42.7739	22.8738	2.62819	74.4911
sum mid chain	40.1251	21.6436	17.4231	28.6641	22.41	26.6034		251.084	594.987	325.655	897.421	569.124	895.81		121.475	73.7503	136.618	46.3015	6.6046	120.749
sum long chain	238.44	111.652	68.3607	222.114	101.948	210.166		511.175	1098.65	878.296	1201.13	2001.75	3235.83		327.256	173.744	109.524	162.332	17.5576	116.849
sum total n-alkanes	1397.9	669.86	424.4	1260.11	619.37	1210.58		3638.11	7987.64	5955.85	8812.75	12299.6	21508.7		2104.05	1133.54	977.71	997.501	108.916	1126.43
	AV-D 10	AV-D 30	AV-D 80	AV-ED 10	AV-ED 30	AV-ED 80		BK-N 10	BK-N 30	BK-N 80	BK-ER 10	BK-ER 30	BK-ER 80		PU-N 10	PU-N 30	PU-N 80	PI-ER 10	PI-ER 30	PI-ER 80
ACL (Ficken et al., 1998)	30.6277	30.891	30.4488	31.1145	30.9523	31.1218		30.0653	29.6947	30.3257	29.6773	30.5833	30.5822		29.8828	30.1936	28.3476	30.5837	30.3058	29.2805
CPI (Ficken et al., 1998)	12.9685	11.5324	14.8466	15.8989	10.6665	14.4242		11.8287	12.4669	17.4097	13.3659	12.6781	9.81747		11.312	13.3604	5.92137	12.2855	18.0486	3.89117
Paq (Ficken et al., 2000)	0.0867859	0.111986	0.12412	0.0803426	0.146152	0.0783544		0.239457	0.230801	0.193831	0.323567	0.146041	0.153701		0.184981	0.1999	0.580185	0.15542	0.18101	0.564646
n-C23/n-C29	0.308856	0.419112	0.540439	0.316163	0.360633	0.316433		0.796127	0.711898	0.739133	1.12462	0.402945	0.496938		0.270006	0.396808	0.824556	0.320364	0.669355	1.15057
n-C25/n-C29	0.293869	0.592325	0.613605	0.319443	0.454414	0.30631		0.97574	0.974815	1.15836	2.06757	0.717351	0.747963		0.501439	0.924051	1.05102	0.648179	0.891129	1.31591
n-C23/n-C25	1.051	0.707571	0.88076	0.989735	0.793622	1.03305		0.815922	0.73029	0.638088	0.543936	0.561713	0.664388		0.538462	0.429422	0.784529	0.494253	0.751131	0.874352
n-C23+n-C25/n-C29	0.602725	1.01144	1.15404	0.635606	0.815047	0.622743		1.77187	1.68671	1.89749	3.19219	1.1203	1.2449		0.771445	1.32086	1.87558	0.968543	1.56048	2.46648

## Sheet: ST1B
	Table ST1B concentration of n-alkonol in peat samples from Amstvenn , Germany, Pichlmaier Moor and Pürgschachen Moor, Austria and Bagno Kusowo, Poland (related to Figure 5)
	n-alkanol concentration							n-alkanol concentration							n-alkanol concentration
	Germany – Amstvenn (AV)							Poland – Bagno Kusowo (BK)							Austria - Pürgschachen (PM) / Pichelmeier (PI)
	concentration [ug/g]							concentration [ug/g]							concentration [ug/g]
	Drained/Degraded (AV-D)			Extracted/Degraded (AV-ED)				Near-Natural/well preserved (BK-N)			Extracted and Restored (BK-ER)				Near natural/well preserved (PU-N)			Extracted and Restored (PI-ER)
depth [cm]	AV-D 10	AV-D 30	AV-D 80	AV-ED 10	AV-ED 30	AV-ED 80		BK-N 10	BK-N 30	BK-N 80	BK-ER 10	BK-ER 30	BK-ER 80		PU-N 10	PU-N 30	PU-N 80	PI-ER 10	PI-ER 30	PI-ER 80
molecule
12-ol	0	3.94037	0.562423	0	2.21543	0		0	0	1.9755	0	3.04359	0		0	0	0	0	0	0
13-ol	1.29503	0.507982	1.06332	0	3.21702	3.21656		2.82356	5.24667	1.77605	22.5267	10.8124	2.55369		0	0	0	0	0	0
14-ol	26.9827	19.7523	15.4099	4.26876	13.2771	10.9091		25.6755	42.9315	27.923	51.0132	34.3049	16.7652		0	0	0	110.31	0	84.4116
15-ol	12.8911	4.87775	11.6298	4.21922	25.6853	11.4537		32.1952	39.6126	17.6086	33.812	20.2017	21.2457		24.1277	0	0	88.6959	0	226.568
16-ol	49.4416	36.3137	88.6488	19.8535	150.921	26.5494		102.661	241.638	285.08	404.058	285.274	48.5706		324.876	1493.13	446.998	226.946	65.9656	469.094
17-ol	6.26816	8.46449	18.404	2.26236	9.93406	3.86328		24.4654	26.6741	24.9217	20.8113	10.2082	9.58792		37.4828	228.249	19.5493	35.9792	21.7781	64.2536
18-ol	196.01	83.8282	130.596	88.1661	116.46	120.425		106.357	120.639	100.741	215.424	31.5207	92.8248		689.522	1014.89	253.596	417.121	105.734	613.979
19-ol	0	0	0	0	0	0		0	0	0	0	0	0		0	0	0	0	0	0
20-ol	223.584	297.065	281.033	461.897	338.93	362.365		476.869	370.709	434.763	319.096	207.648	735.783		922.24	1717.98	983.74	499.096	139.822	1375.78
21-ol	82.2371	48.3032	50.3772	83.9964	65.6205	59.0384		14.1672	175.229	742.846	33.6609	23.5405	86.2239		202.909	862.725	545.199	178.71	87.4281	125.358
22-ol	1381.96	1117.5	897.721	1764.63	1243.77	1090.36		1341.53	76.3431	1023.16	304.137	190.954	1050.55		1478.58	2169.04	1097.67	734.081	218.412	1806.66
23-ol	149.537	72.0296	75.9453	130.75	82.464	74.1341		76.8207	636.154	78.5548	28.341	27.2102	87.7805		158.49	179.338	105.566	82.7653	26.1969	185.202
24-ol	1374.96	780.386	687.964	1181.95	866.795	655.583		720.766	668.818	748.545	410.383	292.477	700.183		1349.23	1953.02	870.263	968.143	289.744	2027.56
25-ol	114.784	56.327	52.015	93.3265	63.792	46.3934		55.3846	50.493	55.2001	29.3345	25.5595	56.6692		121.008	203.793	85.5624	105.829	32.5094	203.68
26-ol	695.05	347.445	262.007	559.513	383.762	280.062		435.166	311.914	325.303	355.12	227.935	277.036		895.604	1601.82	593.936	908.178	230.722	1375.57
27-ol	42.8778	24.6975	27.1263	42.1757	31.582	19.4355		111.23	55.6093	33.935	0	13.2884	54.8602		37.8518	122.276	32.8247	48.2358	20.8313	114.229
28-ol	307.991	145.437	110.255	276.268	124.387	135.572		154.662	71.1846	90.4458	77.511	41.615	70.8765		434.889	455.139	310.516	319.859	58.3906	556.445
29-ol	0	0	0	0	0	0		0	0	0	0	0	0		0	315.2	115.75	0	0	0
30-ol	0	0	0	117.899	0	0		0	0	0	0	0	0		0	0	0	0	0	0
31-ol	0	0	0	0	0	0		0	0	0	0	0	0		0	0	0	0	0	0
32-ol	309.014	22.02	12.5033	124.389	57.0595	16.6785		126.221	127.028	311.237	0	0	0		410.319	821.287	81.3798	174.624	110.784	607.68
33-ol	0	0	0	0	1.42389	0		0	0	0	0	0	0		0	0	0	0	0	0
34-ol	339.746	0	22.5472	33.2253	0	0		9.71372	10.8574	0	0	15.7717	0		0	0	0	0	31.2469	0
35-ol	0	0	0	0	6.13555	0		0	0	0	0	0	0		0	0	0	0	0	0
sum short chain n-alkanols	3947.99	2686.24	2363.94	4080.27	3116.13	2546.26		3209.02	1832.99	2947.49	2059.23	1273.16	2921.71		5660.06	9949.87	4246.2	3863.87	1050.4	7753.06
Naafs et al. (2019) C12-C26
sum mid chain	1378.46	948.945	792.842	1473.29	1055.28	872.973		1031.15	372.581	885.852	357.26	241.716	875.367		1413.91	2061.03	983.968	851.112	254.078	1917.11
Naafs et al. (2019) C22-C24
sum long chain	3759.96	2390.77	1957.95	3782.35	2618.71	2161.58		2652.12	1128.26	2187.45	1147.15	752.981	2098.65		4158.31	6179.02	2872.39	2930.26	797.269	5766.24
sum total n-alkanols	5314.63	3068.9	2745.81	4988.78	3587.43	2916.04		3816.71	3031.08	4304.01	2305.23	1461.37	3311.51		7087.13	13137.9	5542.55	4898.57	1439.57	9836.48
